# Supplementary material for: Selective Targeting of Cancer Stem Cells (CSCs) Based on Photodynamic Therapy (PDT) Penetration Depth Inhibits Colon Polyp Formation in Mice
Source: Cancers (Basel). 2020 Jan 14;12(1):203. doi: 10.3390/cancers12010203 (PMC7017170; doi:10.3390/cancers12010203)
Supplement: Supplementary file 1 [file cancers-12-00203-s001.zip]

Archive with 5 entries (5 files):
- cancers-659532-supplementary/cancers-659532-supplementary final.docx
- cancers-659532-supplementary/Supplement Movie S1.avi
- ijerph-661783.docx
- toxins-681769.docx
- cancers-659532.docx
